# Supplementary material for: Sex-Specific Adaptations in Alzheimer’s Disease and Ischemic Stroke: A Longitudinal Study in Male and Female APPswe/PS1dE9 Mice
Source: Life (Basel). 2025 Feb 21;15(3):333. doi: 10.3390/life15030333 (PMC11944048; doi:10.3390/life15030333)
Supplement: Supplementary file 1 [file life-15-00333-s001.zip]

Archive with 1 entries (1 files):
- life-3485392-supplementary.pdf
